# Supplementary material for: Can a Purposeful Walk Intervention with a Distance Goal Using an Activity Monitor Improve Individuals’ Daily Activity and Function Post Total Hip Replacement Surgery. A Randomized Pilot Trial
Source: Cyborg Bionic Syst. 2023 Nov 30;4:0069. doi: 10.34133/cbsystems.0069 (PMC10907016; doi:10.34133/cbsystems.0069)
Supplement: Supplementary 1 — Appendix S1 to S3 [file cbsystems.0069.f1.zip]

Archive with 3 entries (3 files):
- Appendix 1.doc
- renamed_1672e.docx
- renamed_951c7.docx
